# Supplementary material for: Exploring the Nutrition Strategies Employed by Ultra-Endurance Athletes to Alleviate Exercise-Induced Gastrointestinal Symptoms—A Systematic Review
Source: Nutrients. 2023 Oct 11;15(20):4330. doi: 10.3390/nu15204330 (PMC10610183; doi:10.3390/nu15204330)
Supplement: Supplementary file 1 [file nutrients-15-04330-s001.zip]

Archive with 1 entries (1 files):
- nutrients-2644579-supplementary.pdf
